# Supplementary material for: On the Effect of Microwave Heating on Quality Characteristics and Functional Properties of Persimmon Juice and Its Residue
Source: Foods. 2021 Nov 1;10(11):2650. doi: 10.3390/foods10112650 (PMC8624191; doi:10.3390/foods10112650)
Supplement: Supplementary file 1 [file foods-10-02650-s001.zip]

Archive with 1 entries (1 files):
- foods-1423901-supplementary.pdf
